# Supplementary material for: Did the genus Parandrocephalus Heller, 1916 (Coleoptera, Cerambycidae, Callichromatini) cross the Wallace line? The taxonomic status of Parandrocephalus blairi Bentanachs & Vives 2009 and a new subgenus of Hexamitodera Heller, 1896, with notes on convergent evolution and secondary sexual characters
Source: Zookeys. 2013 Apr 19;(293):77–89. doi: 10.3897/zookeys.293.5133 (PMC3677406; doi:10.3897/zookeys.293.5133)
Supplement: XML Treatment for Parandrocephalus [file zookeys.293.5133-treatment1.xml]

<!DOCTYPE tp:taxon-treatment
  PUBLIC "-//TaxonX//DTD Taxonomic Treatment Publishing DTD v0 20100105//EN" "tax-treatment-NSO.dtd">
<tp:taxon-treatment xmlns:tp="http://www.plazi.org/taxpub"><tp:treatment-meta><mixed-citation publication-type="journal"><person-group><name><surname>Perger</surname><given-names>Robert</given-names></name></person-group><article-title>Did the genus 
                    <italic>Parandrocephalus</italic> Heller, 1916 (Coleoptera, Cerambycidae, Callichromatini) cross the Wallace line? The taxonomic status of <italic>Parandrocephalus blairi</italic> Bentanachs &amp; Vives 2009 and a new subgenus of <italic>Hexamitodera</italic> Heller, 1896, with notes on convergent evolution and secondary sexual characters</article-title><source>Zookeys</source><day>19</day><month>4</month><year>2013</year><volume>2013</volume><issue>293</issue><fpage>77</fpage><lpage>89</lpage><pub-id pub-id-type="doi">10.3897/zookeys.293.5133</pub-id></mixed-citation></tp:treatment-meta><tp:nomenclature><tp:taxon-name>
                    	<tp:taxon-name-part taxon-name-part-type="genus">Parandrocephalus</tp:taxon-name-part>
                    <object-id xmlns:xlink="http://www.w3.org/1999/xlink" xlink:type="simple">http://species-id.net/wiki/Parandrocephalus</object-id>
								</tp:taxon-name><tp:taxon-authority>Heller, 1916</tp:taxon-authority></tp:nomenclature><tp:treatment-sec sec-type="Type species"><title>Type species.</title><p><italic><tp:taxon-name>Parandrocephalus eversor</tp:taxon-name></italic> Heller, 1916</p></tp:treatment-sec><tp:treatment-sec sec-type="description"><title>Redescription.</title><p>Body relatively large, elongated, parallel-sided, flattened, without chromatic sexual dimorphism. Head and mandibles with pronounced sexual dimorphism, abnormally enlarged in male, vertex glabrous. Male mandible sickle-shaped, flattened vertically, with dorsomedian carina, median longitudinal concave. Antennae slightly surpassing the basal elytral half (not the apical third of the elytra as diagnosed by <xref ref-type="bibr" rid="B1">Bentanachs and Vives 2009</xref>). Pronotum transverse, glabrous, obtusely toothed <!--PageBreak-->at each side, deeply constricted anteriorly and posteriorly; anterior margin strongly projected forward. Procoxal cavities open posteriorly. Elytra covering the abdomen, sparsely pubescent, with scarcely elevated costae. Female abdominal sternites1<bold>–</bold>4 distally margined with whitish pubescence. Metatibia apically distinctly flattened and broadened, about as wide as metafemora.</p></tp:treatment-sec><ref-list><ref id="B1"><mixed-citation xmlns:xlink="http://www.w3.org/1999/xlink" xlink:type="simple"><person-group><name name-style="western"><surname>Bentanachs</surname><given-names>J</given-names></name><name name-style="western"><surname>Vives</surname><given-names>E</given-names></name></person-group> (<year>2009</year>)<article-title> El genero <italic>Parandrocephalus</italic> Heller 1916 (Coleoptera, Cerambycidae, Callichromatini).</article-title><source>Lambillionea </source><volume>109</volume> (<issue>1</issue>): <fpage>289</fpage>-<lpage>295</lpage>.</mixed-citation></ref></ref-list></tp:taxon-treatment>
