# Supplementary material for: Did the genus Parandrocephalus Heller, 1916 (Coleoptera, Cerambycidae, Callichromatini) cross the Wallace line? The taxonomic status of Parandrocephalus blairi Bentanachs & Vives 2009 and a new subgenus of Hexamitodera Heller, 1896, with notes on convergent evolution and secondary sexual characters
Source: Zookeys. 2013 Apr 19;(293):77–89. doi: 10.3897/zookeys.293.5133 (PMC3677406; doi:10.3897/zookeys.293.5133)
Supplement: XML Treatment for Parandrocephalus eversor [file zookeys.293.5133-treatment2.xml]

<!DOCTYPE tp:taxon-treatment
  PUBLIC "-//TaxonX//DTD Taxonomic Treatment Publishing DTD v0 20100105//EN" "tax-treatment-NSO.dtd">
<tp:taxon-treatment xmlns:tp="http://www.plazi.org/taxpub"><tp:treatment-meta><mixed-citation publication-type="journal"><person-group><name><surname>Perger</surname><given-names>Robert</given-names></name></person-group><article-title>Did the genus 
                    <italic>Parandrocephalus</italic> Heller, 1916 (Coleoptera, Cerambycidae, Callichromatini) cross the Wallace line? The taxonomic status of <italic>Parandrocephalus blairi</italic> Bentanachs &amp; Vives 2009 and a new subgenus of <italic>Hexamitodera</italic> Heller, 1896, with notes on convergent evolution and secondary sexual characters</article-title><source>Zookeys</source><day>19</day><month>4</month><year>2013</year><volume>2013</volume><issue>293</issue><fpage>77</fpage><lpage>89</lpage><pub-id pub-id-type="doi">10.3897/zookeys.293.5133</pub-id></mixed-citation></tp:treatment-meta><tp:nomenclature><tp:taxon-name>
                    	<tp:taxon-name-part taxon-name-part-type="genus">Parandrocephalus</tp:taxon-name-part>
                    	<tp:taxon-name-part taxon-name-part-type="species">eversor</tp:taxon-name-part>
                    <object-id xmlns:xlink="http://www.w3.org/1999/xlink" xlink:type="simple">http://species-id.net/wiki/Parandrocephalus_eversor</object-id>
								</tp:taxon-name><tp:taxon-authority>Heller, 1916</tp:taxon-authority><xref ref-type="fig" rid="F1">Fig. 1A, B</xref></tp:nomenclature><tp:treatment-sec sec-type="description"><title>Redescription.</title><p>Male. Body 4.2 times as long as wide. Head and pronotum (<xref ref-type="fig" rid="F2">Fig. 2B</xref>) glabrous. Head dorsally polished, coarsely wrinkled, vertex strongly convex, not carinated dorsally; frons strongly concave, with a deep longitudinal furrow. Temple in dorsal view strongly convex; distance between temples wider than anterior border of pronotum and as wide as widest width of pronotum. Gena apically rounded, externally thickened. Width between genae as wide as width of head. Mandible sickle-shaped, curved, forming an elongated ellipse in closed position, with dorsomedian carina; apex conical, unidentate; molar margin without basal tooth. Antenna sparsely pubescent, bicolored. Elytra 2.2 times as long as prothorax and head excluding mandibles.</p><p>Female.Vertex and temples straight, distance between temples narrower than anterior pronotal margin and widest pronotal width, vertex setose, with longitudinal furrow reaching anterior pronotal margin. Mandible horizontally flattened, dorsal surface convex, with dorso-lateral carina, externally straight. Pronotal disc setose. Elytra 3.43 times as long as prothorax and head excluding mandibles. Abdomen bordered with yellowish pubescence at the base of all ventrites.</p></tp:treatment-sec><tp:treatment-sec sec-type="distribution"><title>Geographical distribution.</title><p>Sumatra, Borneo, Malaysia Peninsula.</p><fig id="F1" position="float" orientation="portrait"><label>Figure 1.</label><caption><p>Dorsal view habitus, scale bars 10 mm <bold>A</bold> <italic><tp:taxon-name>Parandrocephalus eversor</tp:taxon-name></italic>, male, Malaysia, Cameron Highlands, Kampong Rajah <bold>B</bold> idem, female <bold>C</bold> <italic><tp:taxon-name>Hexamitodera (Sulcognatha) blairi</tp:taxon-name></italic> comb. n., male, Indonesia, Central Sulawesi, Puncak <bold>D</bold> idem, female, allotype, Indonesia, Sulawesi, Palolo Palu <bold>E</bold> <italic><tp:taxon-name>Hexamitodera semivelutina</tp:taxon-name></italic>, male, Sulawesi <bold>F</bold>, idem, female, holotype, Indonesia, North Sulawesi.</p></caption><graphic xmlns:xlink="http://www.w3.org/1999/xlink" xlink:href="ZooKeys-293-077-g001.jpg" position="float" orientation="portrait" xlink:type="simple"/></fig><fig id="F2" position="float" orientation="portrait"><label>Figure 2.</label><caption><p>Dorsal view head and pronotum, scale bars 5 mm <bold>A</bold> <italic><tp:taxon-name>Hexamitodera (Sulcognatha) blairi</tp:taxon-name></italic> comb. n., male, Indonesia, Central Sulawesi, Puncak <bold>B</bold> <italic><tp:taxon-name>Parandrocephalus eversor</tp:taxon-name></italic>, male, Malaysia, Cameron Highlands, Kampong Rajah.</p></caption><graphic xmlns:xlink="http://www.w3.org/1999/xlink" xlink:href="ZooKeys-293-077-g002.jpg" position="float" orientation="portrait" xlink:type="simple"/></fig></tp:treatment-sec></tp:taxon-treatment>
