# Supplementary material for: Did the genus Parandrocephalus Heller, 1916 (Coleoptera, Cerambycidae, Callichromatini) cross the Wallace line? The taxonomic status of Parandrocephalus blairi Bentanachs & Vives 2009 and a new subgenus of Hexamitodera Heller, 1896, with notes on convergent evolution and secondary sexual characters
Source: Zookeys. 2013 Apr 19;(293):77–89. doi: 10.3897/zookeys.293.5133 (PMC3677406; doi:10.3897/zookeys.293.5133)
Supplement: XML Treatment for Hexamitodera [file zookeys.293.5133-treatment3.xml]

<!DOCTYPE tp:taxon-treatment
  PUBLIC "-//TaxonX//DTD Taxonomic Treatment Publishing DTD v0 20100105//EN" "tax-treatment-NSO.dtd">
<tp:taxon-treatment xmlns:tp="http://www.plazi.org/taxpub"><tp:treatment-meta><mixed-citation publication-type="journal"><person-group><name><surname>Perger</surname><given-names>Robert</given-names></name></person-group><article-title>Did the genus 
                    <italic>Parandrocephalus</italic> Heller, 1916 (Coleoptera, Cerambycidae, Callichromatini) cross the Wallace line? The taxonomic status of <italic>Parandrocephalus blairi</italic> Bentanachs &amp; Vives 2009 and a new subgenus of <italic>Hexamitodera</italic> Heller, 1896, with notes on convergent evolution and secondary sexual characters</article-title><source>Zookeys</source><day>19</day><month>4</month><year>2013</year><volume>2013</volume><issue>293</issue><fpage>77</fpage><lpage>89</lpage><pub-id pub-id-type="doi">10.3897/zookeys.293.5133</pub-id></mixed-citation></tp:treatment-meta><tp:nomenclature><tp:taxon-name>
                    	<tp:taxon-name-part taxon-name-part-type="genus">Hexamitodera</tp:taxon-name-part>
                    <object-id xmlns:xlink="http://www.w3.org/1999/xlink" xlink:type="simple">http://species-id.net/wiki/Hexamitodera</object-id>
								</tp:taxon-name><tp:taxon-authority>Heller, 1896</tp:taxon-authority></tp:nomenclature><tp:treatment-sec sec-type="Type species"><title>Type species.</title><p><italic><tp:taxon-name>Hexamitodera semivelutina</tp:taxon-name></italic> Heller, 1896 (monotypic)</p></tp:treatment-sec><tp:treatment-sec sec-type="description"><title>Redescription.</title><p>Body relatively large, elongated, flattened, dorsally covered with dense velvety pubescence (could be partially abrased, particularly in females), with chromatic sexual dimorphism. Mandible horizontally flattened, dorsal surface straight, without dorsomedian carina, dorso-lateral border, externally straight or with shallow to deep concavity. Antenna relatively short, reaching or slightly projecting above basal half of elytra. Pronotum transverse, obtusely to acutely toothed laterally; apical margin not constricted. Procoxal cavity open posteriorly. Sternum and epimeron of meso- and metathorax densely pubescent. Elytra covering abdomen, parallel-sided, with three distinctly elevated longitudinal costae, the inner two converging in about the apical <!--PageBreak--><!--PageBreak-->third of the elytra. First abdominal sternite of female distally bordered with white pubescence. Femur fusiform, comparably short, stout; metatibia moderately flattened and widened, narrower than metafemur.</p></tp:treatment-sec></tp:taxon-treatment>
