# Supplementary material for: Did the genus Parandrocephalus Heller, 1916 (Coleoptera, Cerambycidae, Callichromatini) cross the Wallace line? The taxonomic status of Parandrocephalus blairi Bentanachs & Vives 2009 and a new subgenus of Hexamitodera Heller, 1896, with notes on convergent evolution and secondary sexual characters
Source: Zookeys. 2013 Apr 19;(293):77–89. doi: 10.3897/zookeys.293.5133 (PMC3677406; doi:10.3897/zookeys.293.5133)
Supplement: XML Treatment for Hexamitodera semivelutina [file zookeys.293.5133-treatment4.xml]

<!DOCTYPE tp:taxon-treatment
  PUBLIC "-//TaxonX//DTD Taxonomic Treatment Publishing DTD v0 20100105//EN" "tax-treatment-NSO.dtd">
<tp:taxon-treatment xmlns:tp="http://www.plazi.org/taxpub"><tp:treatment-meta><mixed-citation publication-type="journal"><person-group><name><surname>Perger</surname><given-names>Robert</given-names></name></person-group><article-title>Did the genus 
                    <italic>Parandrocephalus</italic> Heller, 1916 (Coleoptera, Cerambycidae, Callichromatini) cross the Wallace line? The taxonomic status of <italic>Parandrocephalus blairi</italic> Bentanachs &amp; Vives 2009 and a new subgenus of <italic>Hexamitodera</italic> Heller, 1896, with notes on convergent evolution and secondary sexual characters</article-title><source>Zookeys</source><day>19</day><month>4</month><year>2013</year><volume>2013</volume><issue>293</issue><fpage>77</fpage><lpage>89</lpage><pub-id pub-id-type="doi">10.3897/zookeys.293.5133</pub-id></mixed-citation></tp:treatment-meta><tp:nomenclature><tp:taxon-name>
                    	<tp:taxon-name-part taxon-name-part-type="genus">Hexamitodera</tp:taxon-name-part>
                    	<tp:taxon-name-part taxon-name-part-type="species">semivelutina</tp:taxon-name-part>
                    <object-id xmlns:xlink="http://www.w3.org/1999/xlink" xlink:type="simple">http://species-id.net/wiki/Hexamitodera_semivelutina</object-id>
								</tp:taxon-name><tp:taxon-authority>Heller, 1896</tp:taxon-authority><xref ref-type="fig" rid="F1">Fig. 1E, F</xref></tp:nomenclature><tp:treatment-sec sec-type="description"><title>Redescription.</title><p>Male. Body 3.7–3.8 times as long as wide. Vertex and temples straight, distance between temples narrower than anterior margin of pronotum and widest pronotal width. Head dorsally uniformly finely punctured, with a fine longitudinal furrow reaching the base. Mandible without inner basal tooth, feebly curved or angulate (<xref ref-type="fig" rid="F3">Fig. 3A</xref>). Mandible as long as one-half of the rest of the head, as long and wide as scape. Gena rounded apically; width between genae distinctly narrower than width between temples, the latter narrower than pronotal width. Antenna sparsely pubescent. Antennomeres 1<bold>–</bold>2 apically rounded, 3 straight, as 1.9 times as long as scape, 4<bold>–</bold>11 obtusely toothed. Antenna and legs unicolorous.</p><p>Prothorax 1.21 times as wide as long. Procoxal cavity opened posteriorly by a comparable small gap. Apex of mesosternal process not concealed by metasternum.</p><p>Elytra 2.9 times as long as prothorax and head excluding mandible and 2.8 times as long as elytra width, brownish.</p><p>Female. Head, mandible and pronotum as in male. Elytron 3.3 times as long as prothorax and head excluding mandible, metallic blue with purple brownish stripes and brown apices.</p><fig id="F3" position="float" orientation="portrait"><label>Figure 3.</label><caption><p>Dorsal view male mandibles; light grey, dorsal surface; dark grey, ventral external concavity; black, interior surface; a, dorso-lateral border; mandibles of <bold>A</bold> and <bold>D</bold> are drawn from specimens that were digitally scaled until they had similar body length <bold>A</bold> <italic><tp:taxon-name>Hexamitodera semivelutina</tp:taxon-name></italic> <bold>B, C</bold> hypothetical intermediate forms <bold>D</bold> <italic><tp:taxon-name>Hexamitodera (Sulcognatha) blairi</tp:taxon-name></italic> comb. n. <bold>E</bold> <italic><tp:taxon-name>Parandrocephalus eversor</tp:taxon-name></italic>.</p></caption><graphic xmlns:xlink="http://www.w3.org/1999/xlink" xlink:href="ZooKeys-293-077-g003.jpg" position="float" orientation="portrait" xlink:type="simple"/></fig></tp:treatment-sec><tp:treatment-sec sec-type="distribution"><title>Geographical distribution.</title><p>Sulawesi.</p></tp:treatment-sec><tp:treatment-sec><!--Section generated to contain objects referenced in tp:taxon-treatment.--><fig id="F1" position="float" orientation="portrait"><label>Figure 1.</label><caption><p>Dorsal view habitus, scale bars 10 mm <bold>A</bold> <italic><tp:taxon-name>Parandrocephalus eversor</tp:taxon-name></italic>, male, Malaysia, Cameron Highlands, Kampong Rajah <bold>B</bold> idem, female <bold>C</bold> <italic><tp:taxon-name>Hexamitodera (Sulcognatha) blairi</tp:taxon-name></italic> comb. n., male, Indonesia, Central Sulawesi, Puncak <bold>D</bold> idem, female, allotype, Indonesia, Sulawesi, Palolo Palu <bold>E</bold> <italic><tp:taxon-name>Hexamitodera semivelutina</tp:taxon-name></italic>, male, Sulawesi <bold>F</bold>, idem, female, holotype, Indonesia, North Sulawesi.</p></caption><graphic xmlns:xlink="http://www.w3.org/1999/xlink" xlink:href="ZooKeys-293-077-g001.jpg" position="float" orientation="portrait" xlink:type="simple"/></fig></tp:treatment-sec></tp:taxon-treatment>
