# Supplementary material for: Did the genus Parandrocephalus Heller, 1916 (Coleoptera, Cerambycidae, Callichromatini) cross the Wallace line? The taxonomic status of Parandrocephalus blairi Bentanachs & Vives 2009 and a new subgenus of Hexamitodera Heller, 1896, with notes on convergent evolution and secondary sexual characters
Source: Zookeys. 2013 Apr 19;(293):77–89. doi: 10.3897/zookeys.293.5133 (PMC3677406; doi:10.3897/zookeys.293.5133)
Supplement: XML Treatment for Sulcognatha [file zookeys.293.5133-treatment5.xml]

<!DOCTYPE tp:taxon-treatment
  PUBLIC "-//TaxonX//DTD Taxonomic Treatment Publishing DTD v0 20100105//EN" "tax-treatment-NSO.dtd">
<tp:taxon-treatment xmlns:tp="http://www.plazi.org/taxpub"><tp:treatment-meta><mixed-citation publication-type="journal"><person-group><name><surname>Perger</surname><given-names>Robert</given-names></name></person-group><article-title>Did the genus 
                    <italic>Parandrocephalus</italic> Heller, 1916 (Coleoptera, Cerambycidae, Callichromatini) cross the Wallace line? The taxonomic status of <italic>Parandrocephalus blairi</italic> Bentanachs &amp; Vives 2009 and a new subgenus of <italic>Hexamitodera</italic> Heller, 1896, with notes on convergent evolution and secondary sexual characters</article-title><source>Zookeys</source><day>19</day><month>4</month><year>2013</year><volume>2013</volume><issue>293</issue><fpage>77</fpage><lpage>89</lpage><pub-id pub-id-type="doi">10.3897/zookeys.293.5133</pub-id></mixed-citation></tp:treatment-meta><tp:nomenclature><tp:taxon-name>
                    	<tp:taxon-name-part taxon-name-part-type="genus">Sulcognatha</tp:taxon-name-part>
                    </tp:taxon-name><tp:taxon-authority>Perger</tp:taxon-authority><tp:taxon-status xmlns:xlink="http://www.w3.org/1999/xlink" xlink:type="simple">subgen. n.</tp:taxon-status><xref ref-type="fig" rid="F1">Fig. 1C, D</xref></tp:nomenclature><tp:treatment-sec sec-type="Type species"><title>Type species.</title><p><italic><tp:taxon-name>Hexamitodera (Sulcognatha) blairi</tp:taxon-name></italic> (Bentanachs &amp; Vives, 2009) comb. n.</p></tp:treatment-sec><tp:treatment-sec sec-type="Description"><title>Description.</title><p>Head and mandible enlarged in both sexes; gena acutely produced; clypeus strongly concave, very short; labrum reduced and not visible from dorsal view; mandible basally broadened, in male conspicuously, and distal half antero-laterally of mandible in both sexes with prominently developed concavity (<xref ref-type="fig" rid="F2">Fig. 2A</xref>; <xref ref-type="fig" rid="F3">3D</xref>). Apex of mesosternal process concealed by metasternum; antenna and tibia with chromatic sexual dimorphism.</p></tp:treatment-sec><tp:treatment-sec sec-type="Etymology"><title>Etymology.</title><p>The new subgenus name is a combination of the Latin word sulcus (meaning, “furrow”) and the Greek word gnathus (meaning, “jaw”), and is a reference to the deep antero-lateral furrow in the mandible of both genders. The name is feminine.</p></tp:treatment-sec><tp:treatment-sec sec-type="Included species"><title>Included species.</title><p>This subgenus includes so far only the type species.</p><!--PageBreak--></tp:treatment-sec><tp:treatment-sec><!--Section generated to contain objects referenced in tp:taxon-treatment.--><fig id="F1" position="float" orientation="portrait"><label>Figure 1.</label><caption><p>Dorsal view habitus, scale bars 10 mm <bold>A</bold> <italic><tp:taxon-name>Parandrocephalus eversor</tp:taxon-name></italic>, male, Malaysia, Cameron Highlands, Kampong Rajah <bold>B</bold> idem, female <bold>C</bold> <italic><tp:taxon-name>Hexamitodera (Sulcognatha) blairi</tp:taxon-name></italic> comb. n., male, Indonesia, Central Sulawesi, Puncak <bold>D</bold> idem, female, allotype, Indonesia, Sulawesi, Palolo Palu <bold>E</bold> <italic><tp:taxon-name>Hexamitodera semivelutina</tp:taxon-name></italic>, male, Sulawesi <bold>F</bold>, idem, female, holotype, Indonesia, North Sulawesi.</p></caption><graphic xmlns:xlink="http://www.w3.org/1999/xlink" xlink:href="ZooKeys-293-077-g001.jpg" position="float" orientation="portrait" xlink:type="simple"/></fig><fig id="F2" position="float" orientation="portrait"><label>Figure 2.</label><caption><p>Dorsal view head and pronotum, scale bars 5 mm <bold>A</bold> <italic><tp:taxon-name>Hexamitodera (Sulcognatha) blairi</tp:taxon-name></italic> comb. n., male, Indonesia, Central Sulawesi, Puncak <bold>B</bold> <italic><tp:taxon-name>Parandrocephalus eversor</tp:taxon-name></italic>, male, Malaysia, Cameron Highlands, Kampong Rajah.</p></caption><graphic xmlns:xlink="http://www.w3.org/1999/xlink" xlink:href="ZooKeys-293-077-g002.jpg" position="float" orientation="portrait" xlink:type="simple"/></fig><fig id="F3" position="float" orientation="portrait"><label>Figure 3.</label><caption><p>Dorsal view male mandibles; light grey, dorsal surface; dark grey, ventral external concavity; black, interior surface; a, dorso-lateral border; mandibles of <bold>A</bold> and <bold>D</bold> are drawn from specimens that were digitally scaled until they had similar body length <bold>A</bold> <italic><tp:taxon-name>Hexamitodera semivelutina</tp:taxon-name></italic> <bold>B, C</bold> hypothetical intermediate forms <bold>D</bold> <italic><tp:taxon-name>Hexamitodera (Sulcognatha) blairi</tp:taxon-name></italic> comb. n. <bold>E</bold> <italic><tp:taxon-name>Parandrocephalus eversor</tp:taxon-name></italic>.</p></caption><graphic xmlns:xlink="http://www.w3.org/1999/xlink" xlink:href="ZooKeys-293-077-g003.jpg" position="float" orientation="portrait" xlink:type="simple"/></fig></tp:treatment-sec></tp:taxon-treatment>
