# Supplementary material for: Did the genus Parandrocephalus Heller, 1916 (Coleoptera, Cerambycidae, Callichromatini) cross the Wallace line? The taxonomic status of Parandrocephalus blairi Bentanachs & Vives 2009 and a new subgenus of Hexamitodera Heller, 1896, with notes on convergent evolution and secondary sexual characters
Source: Zookeys. 2013 Apr 19;(293):77–89. doi: 10.3897/zookeys.293.5133 (PMC3677406; doi:10.3897/zookeys.293.5133)
Supplement: XML Treatment for Hexamitodera (Sulcognatha) blairi [file zookeys.293.5133-treatment6.xml]

<!DOCTYPE tp:taxon-treatment
  PUBLIC "-//TaxonX//DTD Taxonomic Treatment Publishing DTD v0 20100105//EN" "tax-treatment-NSO.dtd">
<tp:taxon-treatment xmlns:tp="http://www.plazi.org/taxpub"><tp:treatment-meta><mixed-citation publication-type="journal"><person-group><name><surname>Perger</surname><given-names>Robert</given-names></name></person-group><article-title>Did the genus 
                    <italic>Parandrocephalus</italic> Heller, 1916 (Coleoptera, Cerambycidae, Callichromatini) cross the Wallace line? The taxonomic status of <italic>Parandrocephalus blairi</italic> Bentanachs &amp; Vives 2009 and a new subgenus of <italic>Hexamitodera</italic> Heller, 1896, with notes on convergent evolution and secondary sexual characters</article-title><source>Zookeys</source><day>19</day><month>4</month><year>2013</year><volume>2013</volume><issue>293</issue><fpage>77</fpage><lpage>89</lpage><pub-id pub-id-type="doi">10.3897/zookeys.293.5133</pub-id></mixed-citation></tp:treatment-meta><tp:nomenclature><tp:taxon-name>
                    	<tp:taxon-name-part taxon-name-part-type="genus">Hexamitodera</tp:taxon-name-part>
                    	(<tp:taxon-name-part taxon-name-part-type="subgenus">Sulcognatha</tp:taxon-name-part>)
                    	<tp:taxon-name-part taxon-name-part-type="species">blairi</tp:taxon-name-part>
                    	<object-id xmlns:xlink="http://www.w3.org/1999/xlink" xlink:type="simple">http://species-id.net/wiki/Hexamitodera_blairi</object-id>
                    </tp:taxon-name><tp:taxon-authority>(Bentanachs &amp; Vives, 2009)</tp:taxon-authority><tp:taxon-status xmlns:xlink="http://www.w3.org/1999/xlink" xlink:type="simple">comb. n.</tp:taxon-status><xref ref-type="fig" rid="F1">Fig. 1C, D</xref></tp:nomenclature><tp:treatment-sec sec-type="description"><title>Redescription.</title><p>Male. Head abnormally developed (<xref ref-type="fig" rid="F1">Fig. 1C</xref>; <xref ref-type="fig" rid="F2">2A</xref>), dorsally uniformly finely punctured, with a fine longitudinal furrow reaching the base. Temple straight, not protruded under the forehead in dorsal view, distance between temples narrower than anterior pronotal margin. Gena elongate and acutely produced exteriorly, anterolaterally rounded, maximal width distinctly wider than forehead and as wide as pronotum. Mandible as long as head, twice as long as scape, maximal width as long as scape, strongly curved inwards, forming a transverse ellipse in closed position; apex flattened, shovel-shaped, bidentate, internal tooth obtuse; molar margin with strong basal tooth. Antenna slightly surpassing elytral half, articles 1<bold>–</bold>2 spineless, glabrous, red-brown, 3<bold>–</bold>6 with small apical spines, fine short pubescence, testaceous to brass-colored, 7<bold>–</bold>11 spineless, sparsely pubescent, dark-grey/brown, 11 apically rounded. Prosternal process projecting over posterior border of procoxae. Elytra 2.5 times as long as prothorax and head without mandibles, with brass-colored velvety pubescence. Femur dark-brown to black, tibia brass-colored to testaceous.</p><!--PageBreak--><p>Female. Mandible as long as scape, flattened, acutely pointed at the apex, between tooth of apex and base continuous, not strongly curved inwards, molar margin without tooth. Gena forming an obtuse angle, their maximal width narrower than width between eyes, nearly as wide as forehead. Antenna dark blue with metallic reflections, sparsely pubescent. Elytron 3.3 times as long as prothorax and head excluding mandibles, metallic blue.</p></tp:treatment-sec><tp:treatment-sec sec-type="distribution"><title>Geographical distribution.</title><p>Sulawesi.</p></tp:treatment-sec><tp:treatment-sec><!--Section generated to contain objects referenced in tp:taxon-treatment.--><fig id="F1" position="float" orientation="portrait"><label>Figure 1.</label><caption><p>Dorsal view habitus, scale bars 10 mm <bold>A</bold> <italic><tp:taxon-name>Parandrocephalus eversor</tp:taxon-name></italic>, male, Malaysia, Cameron Highlands, Kampong Rajah <bold>B</bold> idem, female <bold>C</bold> <italic><tp:taxon-name>Hexamitodera (Sulcognatha) blairi</tp:taxon-name></italic> comb. n., male, Indonesia, Central Sulawesi, Puncak <bold>D</bold> idem, female, allotype, Indonesia, Sulawesi, Palolo Palu <bold>E</bold> <italic><tp:taxon-name>Hexamitodera semivelutina</tp:taxon-name></italic>, male, Sulawesi <bold>F</bold>, idem, female, holotype, Indonesia, North Sulawesi.</p></caption><graphic xmlns:xlink="http://www.w3.org/1999/xlink" xlink:href="ZooKeys-293-077-g001.jpg" position="float" orientation="portrait" xlink:type="simple"/></fig><fig id="F2" position="float" orientation="portrait"><label>Figure 2.</label><caption><p>Dorsal view head and pronotum, scale bars 5 mm <bold>A</bold> <italic><tp:taxon-name>Hexamitodera (Sulcognatha) blairi</tp:taxon-name></italic> comb. n., male, Indonesia, Central Sulawesi, Puncak <bold>B</bold> <italic><tp:taxon-name>Parandrocephalus eversor</tp:taxon-name></italic>, male, Malaysia, Cameron Highlands, Kampong Rajah.</p></caption><graphic xmlns:xlink="http://www.w3.org/1999/xlink" xlink:href="ZooKeys-293-077-g002.jpg" position="float" orientation="portrait" xlink:type="simple"/></fig></tp:treatment-sec></tp:taxon-treatment>
