# Supplementary material for: Did the genus Parandrocephalus Heller, 1916 (Coleoptera, Cerambycidae, Callichromatini) cross the Wallace line? The taxonomic status of Parandrocephalus blairi Bentanachs & Vives 2009 and a new subgenus of Hexamitodera Heller, 1896, with notes on convergent evolution and secondary sexual characters
Source: Zookeys. 2013 Apr 19;(293):77–89. doi: 10.3897/zookeys.293.5133 (PMC3677406; doi:10.3897/zookeys.293.5133)
Supplement: XML Treatment for Niisatochroma celebiana [file zookeys.293.5133-treatment7.xml]

<!DOCTYPE tp:taxon-treatment
  PUBLIC "-//TaxonX//DTD Taxonomic Treatment Publishing DTD v0 20100105//EN" "tax-treatment-NSO.dtd">
<tp:taxon-treatment xmlns:tp="http://www.plazi.org/taxpub"><tp:treatment-meta><mixed-citation publication-type="journal"><person-group><name><surname>Perger</surname><given-names>Robert</given-names></name></person-group><article-title>Did the genus 
                    <italic>Parandrocephalus</italic> Heller, 1916 (Coleoptera, Cerambycidae, Callichromatini) cross the Wallace line? The taxonomic status of <italic>Parandrocephalus blairi</italic> Bentanachs &amp; Vives 2009 and a new subgenus of <italic>Hexamitodera</italic> Heller, 1896, with notes on convergent evolution and secondary sexual characters</article-title><source>Zookeys</source><day>19</day><month>4</month><year>2013</year><volume>2013</volume><issue>293</issue><fpage>77</fpage><lpage>89</lpage><pub-id pub-id-type="doi">10.3897/zookeys.293.5133</pub-id></mixed-citation></tp:treatment-meta><tp:nomenclature><tp:taxon-name>
                    	<tp:taxon-name-part taxon-name-part-type="genus">Niisatochroma</tp:taxon-name-part>
                    	<tp:taxon-name-part taxon-name-part-type="species">celebiana</tp:taxon-name-part>
                    <object-id xmlns:xlink="http://www.w3.org/1999/xlink" xlink:type="simple">http://species-id.net/wiki/Niisatochroma_celebiana</object-id>
								</tp:taxon-name><tp:taxon-authority>Vives &amp; Bentanachs, 2010</tp:taxon-authority></tp:nomenclature><tp:treatment-sec sec-type="Discussion"><title>Discussion.</title><p>In <italic><tp:taxon-name>Niisatochroma celebiana</tp:taxon-name></italic>, the sole species in this genus, the chromatic gender dimorphism (brass brownish tones in male, bluish-green in female), dorsal body pubescence, prominent developed elytral costae and short limbs (see <xref ref-type="bibr" rid="B20">Vives and Bentanachs 2010</xref>) indicate a close relationship with <italic><tp:taxon-name>Hexamitodera semivelutina</tp:taxon-name></italic> and <italic><tp:taxon-name>Hexamitodera (Sulcognatha) blairi</tp:taxon-name></italic>. The thickened antenna and distinct apical spines on the antennomeres (<xref ref-type="bibr" rid="B20">Vives and Bentanachs 2010</xref>) however suggest that this species does not belong to the same lineage as <italic><tp:taxon-name>Hexamitodera (Sulcognatha) blairi</tp:taxon-name></italic>. Like <italic><tp:taxon-name>Hexamitodera (Sulcognatha) blairi</tp:taxon-name></italic>, <italic><tp:taxon-name>Niisatochroma celebiana</tp:taxon-name></italic> might deserve subgeneric status within <italic><tp:taxon-name>Hexamitodera</tp:taxon-name></italic>, however, unfortunately no specimens of this rare species were available for a detailed study and therefore the generic status has to be retained for the moment.</p></tp:treatment-sec><tp:treatment-sec sec-type="distribution"><title>Geographical distribution.</title><p>Sulawesi.</p></tp:treatment-sec><ref-list><ref id="B20"><mixed-citation xmlns:xlink="http://www.w3.org/1999/xlink" xlink:type="simple"><person-group><name name-style="western"><surname>Vives</surname><given-names>E</given-names></name><name name-style="western"><surname>Bentanachs</surname><given-names>J</given-names></name></person-group> (<year>2010</year>)<article-title> Callichromatini nuevos o interesantes de la Isla de Sulawesi (Indonesia) (Col. Cerambycidae).</article-title><source>Lambillionea </source><volume>110</volume> (<issue>1</issue>): <fpage>73</fpage>-<lpage>78</lpage>.</mixed-citation></ref></ref-list></tp:taxon-treatment>
